# Supplementary material for: Diagnostic yield of exome sequencing in nonobstructive azoospermia (NOA): A systematic review and meta-analysis
Source: PLoS One. 2025 Dec 16;20(12):e0338892. doi: 10.1371/journal.pone.0338892 (PMC12707621; doi:10.1371/journal.pone.0338892)
Supplement: S4 Table — (XLSX) [file pone.0338892.s004.xlsx]

## Sheet: Gene and variants reported
Supplementary File 4 Gene variants reported in males diagnosed with NOA in included studies
Phenotype	Testicular biopsy	Zygosity	Gene	Gene-Disease Validity	HGVS	ACMG Pathogenicity	TESE outcome	Reference
NOA	MA	Hemi	AR		NM_000044.4:c.7G>A; p.Val3Met	Likely pathogenic	/	Chen 2020
NOA	MA	Hemi	AR		NM_000044.4:c.1075T>G; p.Tyr359Asp	Likely pathogenic	/
NOA	MA	hom	DMC1		NM_007068.4:c.28delG; p.Glu10AsnfsTer31	pathogenic	/
NOA	MA	Hemi	HAUS7		NM_017518.7:c.605 T>C; p.Leu202Pro	VUS	/
NOA	MA	hom	MEI1		NM_152513.3:c.3002del; p.Ala1001GlufsTer42	pathogenic	/
NOA	SCO	Hemi	TEX11		NM_001003811.1:c.511A>G; p.Met171Val	pathogenic	/
NOA	MA	Hemi	TEX11		NM_001003811.1:c.2525G>A; p.Trp842∗	pathogenic	/
NOA	MA	hom	TEX14		NM_198393.3:c.326T>C; p.Leu109Pro	VUS	/
NOA	MA	Hemi	WNK3		NM_020922.4:c.3220G>A; p.Val1074Ile	VUS	/
NOA	MA	Hemi	WNK3	/	NM_020922.4:c.4760G>A; p.Arg1587His	VUS	/
NOA	MA	hom	CHD5	/	NM_015557.2:c.1742G>A; p.Arg581His	N/A	/
NOA	MA	hom	MCM9	/	NM_017696.2:c.1301A>C; p.Gln434Pro	N/A	/
NOA	MA	hom	MLH3	limited	NM_001040108.1:c.615delA; p.Asp206Thrfs∗18	N/A	/
NOA	MA	Hemi	ZFX	strong	NM_001178084.1:c.2187G>T; p.Arg729Ser	N/A	/
NOA	MA	hom	CTCFL		NM_001269041:c.344A>G; p.Y115C	Deleterious	Negative	Ghieh 2022
		hom	CTCFL		NM_001269041:c.T1960C; C654R	VUS
NOA	MA	hom	SYCE1		NM_001143763:c.373A>G; p.R125G	Deleterious	Negative
NOA	MA	hom	PSMC3IP		NM_001256014:c.333delG; p.R111fs	Frameshift	Negative
NOA	MA	hom	C11orf80		NM_001302084:c.26-2A>G;	VUS	Negative
NOA	MA	Multiple heterozygous	CCDC36		NM_001135197:c.20A>G; p.N7S	VUS	Negative
NOA	MA		CCDC36		NM_001135197:c.1053_1056del; p.K351fs	Deleterious
NOA	MA	hom	TEX11		NM_031276:c.1483G>A; p.A495T	Deleterious	Negative
NOA	MA	hom	MCMDC2		intron: T/C	VUS	Negative
	MA	hom	ARL2		NM_001199745:c.286C>T;p.R96C	Deleterious
NOA	MA	Multiple heterozygous	MEI1		NM_152513:c.116T>G; p.V39G	Benign	Negative
	MA		MEI1		NM_152513:c.695A>T; p.D232V	Benigh but unknown
	MA		MEI1		NM_152513:c.986T>C; p.L329P	Deleterious
NOA	/	Hemi	AR		c.1675A>T; p.Thr559Ser	VUS	/	Hardy 2022
NOA	/	Multiple heterozygous	CEP290		c.3520_3522del; p.Gln1174de	VUS	/
			CEP290		c.904A>G; p.Ile302Val	VUS	/
NOA	/	Hemi	MAGEE2		c.508G>A; p.Glu170Lys	VUS	/
NOA	SCO	hom	FANCA		NM_000135: c.3263C>T; p.S1088F	pathogenic	/	Tang 2022
NOA	/	Multiple heterozygous	FANCA		NM_000135: c.3263C>T; p.S1088F	pathogenic	/
NOA			FANCA		NM_000135: c.1729C>G; p.P577A	pathogenic	/
NOA	MA	hom	SYCE1		NM_001143763: c.689_690del; p.F230fs	pathogenic	/
NOA	SCO	het	DMRT1		NM_021951: c.425C>T; p.A142V	pathogenic	/
NOA	SCO	het	DMRT1		NM_021951: c.340G>A; p.V114M	pathogenic	Positive
NOA	SCO	het	PLK4		NM_001190799: c.2785A>G; p.M929V	pathogenic	/
NOA	Hypospermatogenesis	Hemi	TEX11		NM_031276: c.466A>G; p.M156V	pathogenic	/
NOA	MA	Hemi	TEX11		NM_031276: c.559_560del; p.M187fs	pathogenic	/
NOA	MeA	Hom	C14orf39		NM_174978.3: c.204_205del; p.His68GlnfsTer2	Loss-of-function (LoF) variants	Negative	Kherraf 2022
NOA	TD	Hom	FANCM		NM_020937.4: c.5791C>T; p.Arg1931Ter	Loss-of-function (LoF) variants	Negative
NOA	PrMeA	Hom	GCNA		NM_052957.5: c.1507del; p.Glu504LysfsTer11	Loss-of-function (LoF) variants	Negative
NOA	MeA	Hom	HFM1		NM_001017975.6: c.3588+1G>A	Loss-of-function (LoF) variants	Negative
NOA	MeA	Hom	MEIOB		NM_001163560.3: c.1118_1121del; p.Phe373SerfsTer6	Loss-of-function (LoF) variants	Negative
NOA	hypospermatogenesis	Hom	TDRD9		NM_153046.3: c.3483_3484dup; p.Ser1162IlefsTer3	Loss-of-function (LoF) variants	Positive
NOA	MeA	Hom	TDRD9		NM_153046.3: c.720_723del; p.Ser241ProfsTer4	Loss-of-function (LoF) variants	Negative
NOA	SCO	Hom	MCM8		NM_001281520.2: c.482A>C; p.His161Pro	Deleterious missense variants	Negative
NOA	SCO	Hom	MCM8		NM_001281520.2: c.482A>C; p.His162Pro	Deleterious missense variants	Negative
NOA	hypospermatogenesis	Hom	PDHA2		NM_005390.5: c.679A>G; p.Met227Val	Deleterious missense variants	Positive
NOA	MeA	Hom	PDHA2		NM_005390.5: c.679A>G; p.Met227Val	Deleterious missense variants	Negative
NOA	PoMeA	Hom	DDX25		NM_013264.5: c.1129C>T; p.Arg377Ter	Loss-of-function (LoF) variants	Negative
NOA	hypospermatogenesis	Hom	HENMT1		NM_001102592.2: c.456C>G; p.Tyr152Ter	Loss-of-function (LoF) variants	Positive
NOA	MeA	Hom	MCMDC2		NM_173518.5: c.1795C>T; p.Arg599Ter	Loss-of-function (LoF) variants	Negative
NOA	MeA	Hom	MSH5		NM_172166.4: c.537+1G>A	Loss-of-function (LoF) variants	Negative
NOA	MeA	Hom	MSH5		ENST00000375703.7: c.1015_2508del	Loss-of-function (LoF) variants	Negative
NOA	MeA	Hom	REC8		NM_001048205.2: c.860_861del; p.Pro287ArgfsTer74	Loss-of-function (LoF) variants	Negative
NOA	MeA	Hom	TDRKH		NM_001083965.2: c.1003A>T; p.Lys335Ter	Loss-of-function (LoF) variants	Negative
NOA	MeA	Hom	DMC1		NM_007068.4: c.364A>G; p.Thr122Ala	Deleterious missense variants	Positive
NOA	MeA	Hom	DMC1		NM_007068.4: c.860C>A; p.Pro287His	Deleterious missense variants	Negative
NOA	MeA	Hom	HENMT1		NM_001102592.2: c.226G>A; p.Gly76Arg	Deleterious missense variants	Negative
NOA	MeA	Hom	TERB1		NM_001136505.2: c.733G>A; p.Gly245Arg	Deleterious missense variants	Negative
NOA	SCO	hom	FAM71E2		ENST00000424985.3:c.2486C>T; p.Pro829Leu	NA	/	Nagirnaja 2022
NOA	MA	chet	TTC39A		ENST00000262675.7:c.1092T>G; p.Ile364Met	NA	/
NOA		chet	TTC39A		ENST00000262675.7:c.817C>T; p.Arg273Trp	NA	/
NOA		hom	CYP26B1		ENST00000412253.1:c.955G>A; p.Ala319Thr	NA	/
NOA	SCO	chet	SPATA20		ENST00000006658.6:c.250G>A; p.Glu84Lys	NA	/
NOA		chet	SPATA20		ENST00000006658.6:c.1731del; p.Thr578LeufsTer73	NA	/
NOA	MA	hem	DCAF12L1		ENST00000371126.1:c.1344dup; p.Pro449AlafsTer46	likely pathogenic	/
NOA	SCO	chet	FAM104A		ENST00000580032.1:c.157G>A; p.Gly53Arg	NA	/
NOA		chet	FAM104A		ENST00000583024.1:c.67C>G; p.Pro23Ala	NA	/
NOA	MA	hom	EPHB1		ENST00000398015.3:c.2942C>T; p.Thr981Met	NA	/
NOA	SCO	hom	FOXM1		ENST00000342628.2:c.2132C>T; p.Pro711Leu	NA	/
NOA	MA	hom	TDRD9		ENST00000339063.5:c.3367C>T; p.Gln1123Ter	NA	/
NOA	MA	hom	SLC25A31		ENST00000281154.4:c.776G>A; p.Arg259Gln	NA	/
NOA	SCO	chet	FSCN3		ENST00000420086.2:c.428C>A; p.Ser143Ter	NA	/
NOA		chet	FSCN3		ENST00000420086.2:c.773G>A; p.Arg258Gln	NA	/
NOA		hem	YY2		ENST00000429584.2:c.1015A>T; p.Lys339Ter	likely pathogenic	/
NOA	MA	hem	MAGEA3		ENST00000393902.3:c.187C>T; p.Gln63Ter	NA	/
NOA	MA	hom	PNLDC1		ENST00000610273.1:c.1354C>T; p.Arg452Ter	NA	/
NOA		hom	TTLL2		ENST00000239587.5:c.1031A>C; p.Lys344Thr	NA	/
NOA	SCO	hom	MKKS		ENST00000347364.3:c.724G>T; p.Ala242Ser	NA	/
NOA		hem	AKAP4		ENST00000376058.2:c.1268A>C; p.Gln423Pro	likely pathogenic	/
NOA	SCO	chet	ADCK2		ENST00000476491.1:c.596_597del; p.Ser199PhefsTer2	NA	/
NOA		chet	ADCK2		ENST00000476491.1:c.755_756del; p.Glu252AlafsTer28	NA	/
NOA	MA	hom	TMEM63C		ENST00000298351.4:c.1403C>T; p.Pro468Leu	NA	/
NOA	MA	hom	HIF3A		ENST00000472815.1:c.50G>A; p.Trp17Ter	NA	/
NOA	SCO	chet	COL11A2		ENST00000374708.4:c.1567C>T; p.Arg523Ter	NA	/
NOA	SCO	chet	COL11A2		ENST00000374708.4:c.1357C>T; p.Arg453Trp	NA	/
NOA	SCO	hom	CCDC89		ENST00000316398.3:c.903G>T; p.Glu301Asp	NA	/
NOA	MA	hom	C9orf84		ENST00000374287.3:c.1085_1086del; p.Glu362ValfsTer25	likely pathogenic	/
NOA	SCO	hom	ZSWIM2		ENST00000295131.2:c.104G>A; p.Arg35Gln	NA	/
NOA	SCO	hom	SPATA31D1		ENST00000344803.2:c.4135A>G; p.Ser1379Gly	NA	/
NOA	MA	hem	LUZP4		ENST00000371920.3:c.669_672del; p.Glu223AspfsTer23	NA	/
NOA	SCO	hom	CCDC38		ENST00000344280.3:c.1477C>T; p.Arg493Trp	NA	/
NOA	MA	hem	TFDP3		ENST00000310125.4:c.1055G>A; p.Trp352Ter	NA	/
NOA	NA	hom	ZIC5		ENST00000267294.4:c.437A>T; p.Gln146Leu	NA	/
NOA	NA	hom	RNF17		ENST00000255324.5:c.2387T>C; p.Ile796Thr	NA	/
NOA	NA	hom	SESN3		ENST00000536441.1:c.1369C>T; p.Arg457Trp	NA	/
NOA	NA	hom	RSPH1		ENST00000398352.3:c.619G>A; p.Gly207Arg	NA	/
NOA	NA	hom	GOLGA6A		ENST00000290438.3:c.952C>G; p.Leu318Val	NA	/
NOA	NA	chet	ABHD16A		ENST00000395952.3:c.1672C>T; p.Leu558Phe	NA	/
NOA	NA	chet	ABHD16A		ENST00000395952.3:c.406C>T; p.Arg136Trp	NA	/
NOA	NA	chet	SIRT1		ENST00000212015.6:c.290C>A; p.Ala97Glu	NA	/
NOA	NA	chet	SIRT1		ENST00000212015.6:c.341C>A; p.Pro114Gln	NA	/
NOA	NA	hom	USP42		ENST00000306177.5:c.497C>T; p.Ala166Val	NA	/
NOA	NA	hom	FNDC7		ENST00000370017.3:c.1589G>A; p.Arg530Gln	NA	/
NOA		hom	MROH9		ENST00000367758.3:c.1202A>T; p.Gln401Leu	likely pathogenic	/
NOA		hom	FMO2		ENST00000441535.1:c.893dup; p.Val299GlyfsTer16	NA	/
NOA		hom	ATP2B4		ENST00000357681.5:c.3346G>A; p.Glu1116Lys	NA	/
NOA		hom	SIRT6		ENST00000337491.2:c.322C>T; p.Arg108Cys	NA	/
NOA	NA	hem	SSX3		ENST00000298396.2:c.283del; p.Gln95AsnfsTer5	NA	/
NOA	NA	hom	RNF213		ENST00000508628.2:c.3022G>T; p.Gly1008Ter	NA	/
NOA	NA	hom	SPIDR		ENST00000517693.1:c.427C>T; p.Gln143Ter	pathogenic	/
NOA	NA	chet	DPEP3		ENST00000268793.4:c.988G>A; p.Asp330Asn	NA	/
NOA	NA	chet	DPEP3		ENST00000268793.4:c.539G>A; p.Arg180His	NA	/
NOA	NA	chet	TTLL9		ENST00000535842.1:c.469C>T; p.Arg157Cys	NA	/
NOA	NA	chet	TTLL9		ENST00000535842.1:c.1240C>G; p.Leu414Val	NA	/
NOA	NA	chet	NEK10		ENST00000357467.2:c.626C>T; p.Thr209Ile	NA	/
NOA	NA	chet	NEK10		ENST00000341435.5:c.1094G>A; p.Arg365Gln	NA	/
NOA	NA	hom	TMEM225		ENST00000375026.2:c.1A>G; p.Met1?	NA	/
NOA	NA	hom	OLAH		ENST00000378228.3:c.164-1G>A	NA	/
NOA	NA	chet	PROK2		ENST00000353065.3:c.250C>T; p.His84Tyr	NA	/
NOA	NA	chet	PROK2		ENST00000353065.3:c.122G>A; p.Gly41Asp	NA	/
NOA	NA	chet	PACRG		ENST00000366889.2:c.479G>A; p.Arg160Gln	NA	/
NOA	NA	chet	PACRG		ENST00000366889.2:c.700C>T; p.Arg234Cys	NA	/
NOA	NA	hem	ZFY		ENST00000155093.3:c.1471A>T; p.Lys491Ter	pathogenic	/
NOA	NA	chet	SYPL1		ENST00000011473.2:c.397C>T; p.Leu133Phe	NA	/
NOA	NA	chet	SYPL1		ENST00000011473.2:c.152G>A; p.Cys51Tyr	NA	/
NOA	NA	chet	RTBDN		ENST00000458671.2:c.311G>A; p.Arg104Gln	NA	/
NOA	NA	chet	RTBDN		ENST00000458671.2:c.259G>A; p.Glu87Lys	NA	/
NOA	NA	hem	DCAF12L1		ENST00000371126.1:c.406_407del; p.Leu136AlafsTer4	likely pathogenic	/
NOA	NA	hom	PMP22		ENST00000395938.2:c.353C>T; p.Thr118Met	NA	/
NOA	SCO	chet	XKR3		ENST00000331428.5:c.695C>T; p.Pro232Leu	NA	/
NOA	SCO	chet	XKR3		ENST00000331428.5:c.369G>T; p.Trp123Cys	NA	/
NOA	SCO	chet	CCDC40		ENST00000269318.5:c.850G>C; p.Asp284His	NA	/
NOA	SCO	chet	CCDC40		ENST00000374877.3:c.2627A>G; p.Glu876Gly	NA	/
NOA	SCO	hom	FSIP2		ENST00000343098.5:c.19049T>A; p.Leu6350Ter	pathogenic	/
NOA	NA	chet	MDH1B		ENST00000392214.2:c.694C>T; p.Arg232Ter	NA	/
NOA	NA	chet	MDH1B		ENST00000374412.3:c.1053-2A>G	NA	/
NOA	SCO	chet	SYCP1		ENST00000369518.1:c.536C>T;p.Thr179Ile	NA	/
NOA	SCO	chet	SYCP1		ENST00000369518.1:c.2674T>G;p.Ser892Ala	NA	/
NOA	SCO	chet	ARHGAP28		ENST00000400091.2:c.94C>G;p.Arg32Gly	NA	/
NOA	SCO	chet	ARHGAP28		ENST00000419673.2:c.1426A>T;p.Met476Leu	NA	/
NOA	SCO	chet	PPM1J		ENST00000359994.4:c.844G>A;p.Gly282Arg	NA	/
NOA	SCO	chet	PPM1J		ENST00000359994.4:c.484G>A;p.Gly162Ser	NA	/
NOA	NA	hom	C16orf96		ENST00000444310.4:c.1450C>T;p.Arg484Cys	NA	/
NOA	SCO	chet	PLIN2		ENST00000411567.1:c.854T>A;p.Val285Glu	NA	/
NOA	SCO	chet	PLIN2		ENST00000276914.2:c.526G>A;p.Val176Ile	NA	/
NOA	NA	chet	SBF1		ENST00000380817.3:c.4459G>A;p.Gly1487Ser	NA	/
NOA	NA	chet	SBF1		ENST00000380817.3:c.2344C>T;p.Arg782Cys	NA	/
NOA	SCO	hom	TDRD12		ENST00000421545.2:c.325C>T;p.Arg109Ter	pathogenic	/
NOA	SCO	chet	BAZ1A		ENST00000382422.2:c.4073G>T;p.Arg1358Leu	NA	/
NOA		chet	BAZ1A		ENST00000382422.2:c.2030A>T;p.Glu677Val	NA	/
NOA		hom	UNC13C		ENST00000537900.1:c.6006C>A;p.Ser2002Arg	NA	/
NOA		hom	FBXO15		ENST00000269500.5:c.65G>A;p.Gly22Glu	likely pathogenic	/
NOA	SCO	hom	SH3TC2		ENST00000515425.1:c.505T>C;p.Tyr169His	NA	/
NOA	SCO	hom	C11orf63		ENST00000531316.1:c.1142C>T;p.Thr381Met	NA	/
NOA		hom	CCDC15		ENST00000344762.5:c.1855G>A;p.Asp619Asn	NA	/
NOA		chet	MDC1		ENST00000376406.3:c.5475A>C;p.Lys1825Asn	NA	/
NOA		chet	MDC1		ENST00000376406.3:c.905A>G;p.Asp302Gly	NA	/
NOA	NA	chet	PLA2G6		ENST00000332509.3:c.2068G>A;p.Val690Ile	NA	/
NOA	NA	chet	PLA2G6		ENST00000332509.3:c.1772G>A;p.Arg591Gln	NA	/
NOA	NA	hom	ZNF138		ENST00000397136.2:c.307A>T;p.Arg103Ter	NA	/
NOA		hom	CSMD1		ENST00000520002.1:c.8938G>A;p.Gly2980Ser	NA	/
NOA		hom	ZFHX4		ENST00000455469.2:c.10150G>C;p.Gly3384Arg	NA	/
NOA	SCO	hom	SPOCD1		ENST00000360482.2:c.3354_3355insA;p.Gln1119ThrfsTer66	likely pathogenic	/
NOA	SCO	hom	FAM24A		ENST00000368894.1:c.235C>G;p.Leu79Val	NA	/
NOA	SCO	hom	ABCG4		ENST00000531739.1:c.298A>G;p.Ile100Val	NA	/
NOA	SCO	hom	BAX		ENST00000345358.7:c.110G>A;p.Arg37Gln	NA	/
NOA	NA	hem	USP9Y		ENST00000338981.3:c.4632G>A;p.Trp1544Ter	NA	/
NOA	NA	hom	SPACA3		ENST00000269053.3:c.16C>T;p.Arg6Trp	NA	/
NOA	NA	hom	GNAT1		ENST00000232461.3:c.442G>T;p.Ala148Ser	NA	/
NOA	NA	hom	HSPA4L		ENST00000508776.1:c.2054G>A;p.Gly685Asp	NA	/
NOA	NA	hom	AKR1C3		ENST00000380554.3:c.271C>T;p.Arg91Ter	NA	/
NOA	NA	hom	DMC1		ENST00000216024.2:c.581A>G;p.Tyr194Cys	NA	/
NOA	NA	hom	CCDC79		ENST00000415744.1:c.977A>G;p.Glu326Gly	NA	/
NOA	NA	hom	STAG3		ENST00000317296.5:c.2817del;p.Leu940CysfsTer9	likely pathogenic	/
NOA	NA	chet	ATP8B3		ENST00000539485.1:c.3449C>T;p.Thr1150Ile	NA	/
NOA	NA	chet	ATP8B3		ENST00000539485.1:c.3086G>A;p.Gly1029Asp	NA	/
NOA	NA	hom	CLCN2		ENST00000434054.2:c.1397C>T;p.Ala466Val	likely pathogenic	/
NOA		hom	CEP19		ENST00000409690.3:c.25G>T;p.Ala9Ser	NA	/
NOA		hom	CELSR3		ENST00000164024.4:c.7312G>A;p.Val2438Ile	NA	/
NOA	NA	hom	AXDND1		ENST00000367618.3:c.937C>T;p.Arg313Ter	NA	/
NOA	NA	chet	TDRD9		ENST00000339063.5:c.2314_2317del;p.Pro772ArgfsTer6	NA	/
NOA	NA	chet	TDRD9		ENST00000339063.5:c.3367C>T;p.Gln1123Ter	NA	/
NOA	NA	chet	SH3TC2		ENST00000502274.1:c.272A>T;p.Asp91Val	NA	/
NOA	NA	chet	SH3TC2		ENST00000538184.1:c.1936C>T;p.Arg646Cys	NA	/
NOA	NA	chet	CRTC1		ENST00000338797.6:c.38A>G;p.Lys13Arg	NA	/
NOA	NA	chet	CRTC1		ENST00000338797.6:c.1013G>A;p.Arg338His	NA	/
NOA	NA	hom	BRCA2		ENST00000380152.3:c.8488-1G>A;-	pathogenic	/
NOA	NA	chet	TSSK4		ENST00000556621.1:c.38A>G;p.Tyr13Cys	NA	/
NOA	NA	chet	TSSK4		ENST00000556621.1:c.613C>T;p.Arg205Cys	NA	/
NOA	NA	chet	SPATA20		ENST00000006658.6:c.1208C>T;p.Ser403Leu	NA	/
NOA	NA	chet	SPATA20		ENST00000006658.6:c.2084G>A;p.Arg695His	NA	/
NOA	NA	hom	ZNF543		ENST00000321545.4:c.203G>A;p.Trp68Ter	NA	/
NOA	NA	hem	MAMLD1		ENST00000432680.2:c.2953G>C;p.Ala985Pro	NA	/
NOA	NA	hom	CDC45		ENST00000404724.3:c.691C>T;p.Arg231Cys	NA	/
NOA	HSG	chet	M1AP		ENST00000536235.1:c.1289T>C;p.Leu430Pro	NA	/
NOA	HSG	chet	M1AP		ENST00000536235.1:c.148T>C;p.Ser50Pro	NA	/
NOA	NA	hem	DDX3Y		ENST00000336079.3:c.1230_1231del;p.Asn412HisfsTer13	NA	/
NOA	NA	hom	HCN4		ENST00000261917.3:c.3350C>T;p.Pro1117Leu	likely pathogenic	/
NOA	HSG	chet	POC1A		ENST00000474012.1:c.406_407del;p.Lys136GlufsTer11	NA	/
NOA	HSG	chet	POC1A		ENST00000474012.1:c.133_134del;p.Lys45AspfsTer12	NA	/
NOA	NA	chet	C2orf78		ENST00000409561.1:c.967C>G;p.Leu323Val	NA	/
NOA	NA	chet	C2orf78		ENST00000409561.1:c.1210C>T;p.Pro404Ser	NA	/
NOA	HSG	hom	OVOL3		ENST00000262637.4:c.4C>T;p.Pro2Ser	NA	/
NOA	HSG	hom	DCAF17		ENST00000539783.1:c.401C>T;p.Ser134Leu	NA	/
NOA	NA	chet	CCDC33		ENST00000321288.5:c.82C>A;p.Leu28Met	NA	/
NOA	NA	chet	CCDC33		ENST00000398814.3:c.2251_2254del;p.Asn751LeufsTer34	NA	/
NOA	NA	hom	POC5		ENST00000428202.2:c.887G>A;p.Trp296Ter	likely pathogenic	/
NOA	NA	hom	C9orf131		ENST00000354479.5:c.443A>G;p.Lys148Arg	NA	/
NOA	MA	hom	TLR1		ENST00000308979.2:c.496A>T;p.Lys166Ter	NA	/
NOA	MA	hom	PCDHB3		ENST00000231130.2:c.337C>A;p.Pro113Thr	NA	/
NOA	NA	hem	TGIF2LX		ENST00000283891.5:c.567del;p.Lys190ArgfsTer31	NA	/
NOA	NA	chet	PLCD4		ENST00000432688.1:c.973C>T;p.Arg325Trp	NA	/
NOA	NA	chet	PLCD4		ENST00000432688.1:c.1129T>C;p.Tyr377His	NA	/
NOA	MA	hom	CCT6B		ENST00000421975.3:c.266G>A;p.Gly89Glu	NA	/
NOA	SCO	hom	POTEJ		ENST00000409602.1:c.2389G>A;p.Val797Met	NA	/
NOA	NA	chet	CCDC89		ENST00000316398.3:c.901G>A;p.Glu301Lys	NA	/
NOA	NA	chet	CCDC89		ENST00000316398.3:c.65G>A;p.Arg22His	NA	/
NOA	NA	chet	PCBP3		ENST00000400309.1:c.872C>T;p.Pro291Leu	NA	/
NOA	NA	chet	PCBP3		ENST00000400309.1:c.995C>T;p.Thr332Met	NA	/
NOA	NA	chet	CBFA2T2		ENST00000346541.3:c.1493A>G;p.Asn498Ser	NA	/
NOA	NA	chet	CBFA2T2		ENST00000346541.3:c.1546G>A;p.Glu516Lys	NA	/
NOA	NA	chet	ZNF646		ENST00000300850.5:c.5279C>A;p.Pro1760His	NA	/
NOA	NA	chet	ZNF646		ENST00000300850.5:c.5311C>T;p.Arg1771Cys	NA	/
NOA	NA	hem	MAGEB18		ENST00000325250.1:c.884del;p.Val295AlafsTer13	NA	/
NOA	NA	chet	PLD6		ENST00000321560.3:c.293T>G;p.Leu98Arg	NA	/
NOA	NA	chet	PLD6		ENST00000321560.3:c.174_196del;p.Gly59ArgfsTer137	likely pathogenic	/
NOA	NA	chet	PLD6		ENST00000321560.3:c.352G>A;p.Val118Met	NA	/
NOA	NA	chet	PLD6		ENST00000321560.3:c.293T>G;p.Leu98Arg	NA	/
NOA	NA	chet	KPNA5		ENST00000356348.1:c.899G>A;p.Arg300Gln	NA	/
NOA	NA	chet	KPNA5		ENST00000356348.1:c.1330G>A;p.Ala444Thr	NA	/
NOA	NA	chet	ESPN		ENST00000377828.1:c.1136A>G;p.Asn379Ser	NA	/
NOA	NA	chet	ESPN		ENST00000461727.1:c.508G>A;p.Val170Met	NA	/
NOA	NA	hom	POLN		ENST00000382865.1:c.2281C>T;p.Arg761Ter	NA	/
NOA	NA	chet	CEP250		ENST00000397527.1:c.1783C>T;p.Arg595Trp	NA	/
NOA	NA	chet	CEP250		ENST00000397527.1:c.7058A>G;p.Gln2353Arg	NA	/
NOA	NA	chet	BUB1		ENST00000409311.1:c.2703A>C;p.Lys901Asn	NA	/
NOA	NA	chet	BUB1		ENST00000409311.1:c.1741G>A;p.Val581Ile	NA	/
NOA	NA	chet	ALLC		ENST00000252505.3:c.326G>T;p.Gly109Val	NA	/
NOA	NA	chet	ALLC		ENST00000252505.3:c.834C>G;p.Asp278Glu	NA	/
NOA	NA	hom	CCDC89		ENST00000316398.3:c.903G>T;p.Glu301Asp	NA	/
NOA	NA	chet	SPAG4		ENST00000374273.3:c.273T>A;p.Cys91Ter	NA	/
NOA	NA	chet	SPAG4		ENST00000374273.3:c.362A>G;p.Asp121Gly	NA	/
NOA	MA	hom	STPG1		ENST00000440416.1:c.556C>T;p.Pro186Ser	NA	/
NOA		hom	C16orf46		ENST00000299578.5:c.16A>T;p.Lys6Ter	NA	/
NOA		hom	ZFR2		ENST00000262961.4:c.2341C>T;p.Arg781Ter	NA	/
NOA		hom	SLC30A3		ENST00000447008.2:c.877C>T;p.Arg293Cys	NA	/
NOA		hom	HIST1H1T		ENST00000338379.4:c.350C>G;p.Pro117Arg	NA	/
NOA	NA	hom	BBS1		ENST00000455748.2:c.340G>A;p.Val114Met	NA	/
NOA	NA	hom	CCDC7		ENST00000277657.6:c.1351_1354del;p.Thr451GlufsTer30	NA	/
NOA		hom	CMTM1		ENST00000328020.6:c.337C>T;p.Arg113Cys	NA	/
NOA		hom	ATP6V0E2		ENST00000606024.1:c.358C>T;p.Arg120Ter	NA	/
NOA	NA	hom	CCDC33		ENST00000398814.3:c.1009C>T;p.Arg337Trp	NA	/
NOA	NA	hom	VWA3A		ENST00000389397.4:c.275G>A;p.Arg92Gln	NA	/
NOA	NA	hom	LACE1		ENST00000368977.4:c.367T>C;p.Phe123Leu	NA	/
NOA	NA	hom	SMPD2		ENST00000258052.3:c.365_366del;p.Val122AlafsTer77	NA	/
NOA	NA	hom	ROM1		ENST00000278833.3:c.724C>T;p.Arg242Ter	NA	/
NOA	SCO	hom	FBXO15		ENST00000269500.5:c.263dup;p.Ser89IlefsTer8	likely pathogenic	/
NOA	SCO	hom	KCTD19		ENST00000304372.5:c.1127del;p.Leu376TrpfsTer40	NA	/
NOA	SCO	hom	CCDC155		ENST00000447857.3:c.1604T>A;p.Leu535Gln	NA	/
NOA	SCO	hom	ZNF610		ENST00000601151.1:c.1241G>A;p.Arg414His	NA	/
NOA	SCO	hom	SLC4A2		ENST00000310317.5:c.59C>T;p.Pro20Leu	NA	/
NOA	NA	hom	C2orf61		ENST00000445927.2:c.737T>A;p.Leu246His	NA	/
NOA	NA	hom	ST6GALNAC6		ENST00000373146.1:c.21dup;p.Ser8GlnfsTer4	NA	/
NOA	NA	hom	ZMYM5		ENST00000337963.4:c.97_98insT;p.Asp33ValfsTer13	NA	/
NOA	NA	hom	NEIL2		ENST00000528323.1:c.354del;p.Asn119MetfsTer18	NA	/
NOA	SCO	hem	SPANXN1		ENST00000370493.3:c.*3_*4del;-	NA	/
NOA	SCO	hom	C1orf146		ENST00000370373.2:c.17G>A;p.Cys6Tyr	likely pathogenic	/
NOA	MA	hom	AK7		ENST00000267584.4:c.1561G>A;p.Val521Ile	NA	/
NOA		hom	RAB11FIP5		ENST00000258098.6:c.396C>A;p.Asp132Glu	NA	/
NOA		hom	CSMD1		ENST00000520002.1:c.985G>A;p.Asp329Asn	NA	/
NOA	NA	hom	PROCA1		ENST00000301039.2:c.521C>T;p.Thr174Ile	NA	/
NOA	NA	hom	AOC2		ENST00000253799.3:c.1541C>T;p.Thr514Met	NA	/
NOA	NA	hom	HDGFL1		ENST00000230012.3:c.721G>A;p.Glu241Lys	NA	/
NOA	NA	chet	OPLAH		ENST00000426825.1:c.1741C>T;p.Arg581Cys	NA	/
NOA	NA	chet	OPLAH		ENST00000426825.1:c.154C>T;p.Arg52Cys	NA	/
NOA	NA	hem	FOXR2		ENST00000339140.3:c.670del;p.Gln224SerfsTer64	NA	/
NOA	MA	chet	SPTBN2		ENST00000533211.1:c.6166G>A;p.Glu2056Lys	NA	/
NOA	MA	chet	SPTBN2		ENST00000533211.1:c.1765G>C;p.Ala589Pro	NA	/
NOA	MA	hom	MYH7B		ENST00000262873.7:c.1669G>A;p.Asp557Asn	NA	/
NOA	NA	hom	SMIM1		ENST00000444870.2:c.111G>T;p.Arg37Ser	NA	/
NOA	NA	hom	MS4A14		ENST00000300187.6:c.1963C>T;p.Gln655Ter	NA	/
NOA	NA	hom	CEP72		ENST00000264935.5:c.1885A>G;p.Lys629Glu	NA	/
NOA	NA	hom	ZNF268		ENST00000228289.5:c.1855_1858del;p.Lys619ProfsTer8	NA	/
NOA	SCO	hom	SLC4A2		ENST00000310317.5:c.545C>T;p.Thr182Met	NA	/
NOA	SCO	hom	LRRD1		ENST00000430130.2:c.85G>A;p.Glu29Lys	NA	/
NOA	NA	hom	YBX3		ENST00000228251.4:c.189_212del;p.Ala64_Ala71del	NA	/
NOA		hom	TDRD9		ENST00000339063.5:c.892del;p.Tyr298ThrfsTer10	NA	/
NOA		hom	HCN4		ENST00000261917.3:c.1459G>A;p.Val487Met	likely pathogenic	/
NOA		hom	RNF212		ENST00000333673.5:c.310G>A;p.Val104Met	NA	/
NOA		hom	CRIP3		ENST00000372569.3:c.422G>A;p.Gly141Asp	NA	/
NOA	SCO	chet	MAP3K1		ENST00000399503.3:c.476C>T;p.Pro159Leu	NA	/
NOA	SCO	chet	MAP3K1		ENST00000399503.3:c.4069C>A;p.Leu1357Ile	NA	/
NOA	SCO	hom	TTLL9		ENST00000535842.1:c.355C>T;p.Arg119Trp	NA	/
NOA	SCO	hom	DNMT3B		ENST00000443239.3:c.482C>T;p.Pro161Leu	NA	/
NOA	NA	hom	PAPOLB		ENST00000404991.1:c.733G>A;p.Gly245Arg	NA	/
NOA	SCO	chet	C17orf64		ENST00000269127.4:c.271C>G;p.His91Asp	NA	/
NOA	SCO	chet	C17orf64		ENST00000269127.4:c.634A>G;p.Arg212Gly	NA	/
NOA	NA	hom	CHD5		ENST00000262450.3:c.776C>G;p.Ser259Cys	NA	/
NOA		hom	DICER1		ENST00000526495.1:c.1381A>G;p.Ile461Val	NA	/
NOA		hom	ZMYND15		ENST00000433935.1:c.827G>A;p.Arg276Gln	NA	/
NOA		chet	FAM104A		ENST00000583024.1:c.86C>G;p.Ala29Gly	NA	/
NOA		chet	FAM104A		ENST00000583024.1:c.67C>G;p.Pro23Ala	NA	/
NOA		chet	CELSR3		ENST00000164024.4:c.9547G>T;p.Asp3183Tyr	NA	/
NOA		chet	CELSR3		ENST00000164024.4:c.4319A>G;p.Tyr1440Cys	NA	/
NOA	NA	hem	MAGEC3		ENST00000298296.1:c.1213C>T;p.Gln405Ter	NA	/
NOA	SCO	hom	NOTCH1		ENST00000277541.6:c.1250C>T;p.Ser417Leu	NA	/
NOA	MA	hom	C1orf146		ENST00000370373.2:c.142A>T;p.Ile48Phe	likely pathogenic	/
NOA	NA	hom	GSG1		ENST00000537302.1:c.706C>T;p.Arg236Trp	NA	/
NOA		hom	PARP11		ENST00000427057.2:c.406C>T;p.His136Tyr	NA	/
NOA		hom	PCDHB3		ENST00000231130.2:c.425T>C;p.Ile142Thr	NA	/
NOA	SCO	hom	TPBGL		ENST00000562197.2:c.639C>G;p.Asp213Glu	NA	/
NOA	SCO	hom	XRRA1		ENST00000340360.6:c.622G>A;p.Val208Ile	NA	/
NOA	MA	hom	CLTC		ENST00000269122.3:c.3249+1_3249+2dup;-	likely pathogenic	/
NOA	SCO	hom	TPGS2		ENST00000334295.4:c.895C>T;p.Arg299Trp	NA	/
NOA	SCO	hom	NFKBIB		ENST00000572515.1:c.964G>A;p.Glu322Lys	NA	/
NOA	NA	hem	NR0B1		ENST00000453287.1:c.805G>C;p.Val269Leu	likely pathogenic	/
NOA	NA	chet	POU4F2		ENST00000281321.3:c.717C>A;p.His239Gln	NA	/
NOA	NA	chet	POU4F2		ENST00000281321.3:c.812A>G;p.Lys271Arg	NA	/
NOA	SCO	hom	NFKBIB		ENST00000572515.1:c.964G>A;p.Glu322Lys	NA	/
NOA	SCO	hom	EZH2		ENST00000478654.1:c.619C>T;p.Arg207Trp	NA	/
NOA	NA	hom	NME7		ENST00000367811.3:c.1106_1109dup;p.Phe370LeufsTer8	NA	/
NOA	MA	hom	PNLDC1		ENST00000610273.1:c.250C>T;p.Pro84Ser	pathogenic	/
NOA	SCO	hom	CCNYL1		ENST00000295414.3:c.1000T>A;p.Leu334Met	NA	/
NOA	SCO	chet	ZFHX2		ENST00000419474.3:c.2668C>T;p.Arg890Cys	NA	/
NOA		chet	ZFHX2		ENST00000419474.3:c.826G>C;p.Ala276Pro	NA	/
NOA		hom	ZNF782		ENST00000481138.1:c.1335_1336del;p.Lys448ThrfsTer6	NA	/
NOA	NA	chet	SSTR3		ENST00000402501.1:c.712C>T;p.Arg238Cys	NA	/
NOA	NA	chet	SSTR3		ENST00000402501.1:c.701G>A;p.Arg234His	NA	/
NOA	MA	chet	M1AP		ENST00000536235.1:c.949G>A;p.Gly317Arg	NA	/
NOA	MA	chet	M1AP		ENST00000536235.1:c.676dup;p.Trp226LeufsTer4	NA	/
NOA	MA	hem	DCAF12L1		ENST00000371126.1:c.433C>T;p.Gln145Ter	likely pathogenic	/
NOA	HSG	hom	DCAF4		ENST00000353777.3:c.264C>A;p.Cys88Ter	likely pathogenic	/
NOA	HSG	hom	TMEM206		ENST00000535273.1:c.814del;p.Leu272CysfsTer7	NA	/
NOA	HSG	chet	DYRK3		ENST00000367109.2:c.35A>T;p.Asp12Val	NA	/
NOA	HSG	chet	DYRK3		ENST00000367109.2:c.1153C>T;p.Arg385Cys	NA	/
NOA	HSG	hom	TMEM159		ENST00000451578.2:c.238dup;p.Leu80ProfsTer90	NA	/
NOA	HSG	chet	SLX4		ENST00000294008.3:c.4766G>A;p.Arg1589His	NA	/
NOA	HSG	chet	SLX4		ENST00000294008.3:c.1372A>G;p.Lys458Glu	NA	/
NOA	NA	chet	TMEM247		ENST00000434431.1:c.169G>C;p.Glu57Gln	NA	/
NOA	NA	chet	TMEM247		ENST00000434431.1:c.490C>T;p.Leu164Phe	NA	/
NOA	NA	hom	TSSK4		ENST00000556621.1:c.637A>T;p.Lys213Ter	pathogenic	/
NOA	SCO	hom	GTSE1		ENST00000454366.1:c.22G>T;p.Asp8Tyr	NA	/
NOA	SCO	chet	CDKL2		ENST00000429927.2:c.1141A>G;p.Ser381Gly	NA	/
NOA	SCO	chet	CDKL2		ENST00000429927.2:c.118G>A;p.Asp40Asn	NA	/
NOA	SCO	hom	FBXO15		ENST00000269500.5:c.65G>A;p.Gly22Glu	likely pathogenic	/
NOA	SCO	hom	TEKT3		ENST00000395930.1:c.662C>T;p.Thr221Met	NA	/
NOA	SCO	hom	NOTCH1		ENST00000277541.6:c.6227C>T;p.Thr2076Ile	NA	/
NOA	NA	chet	PNLDC1		ENST00000610273.1:c.103dup;p.Leu35ProfsTer3	likely pathogenic	/
NOA	NA	chet	PNLDC1		ENST00000610273.1:c.776T>C;p.Met259Thr	NA	/
NOA	SCO	hom	DNAJC5G		ENST00000296097.3:c.79G>A;p.Gly27Ser	NA	/
NOA	NA	chet	PLA2G6		ENST00000332509.3:c.2370T>G;p.Tyr790Ter	NA	/
NOA	NA	chet	PLA2G6		ENST00000332509.3:c.397G>A;p.Glu133Lys	NA	/
NOA	NA	hom	PACRG		ENST00000366889.2:c.700C>T;p.Arg234Cys	NA	/
NOA	SCO	chet	CEP85		ENST00000252992.4:c.709C>T;p.Arg237Trp	NA	/
NOA		chet	CEP85		ENST00000252992.4:c.1967C>T;p.Ala656Val	NA	/
NOA		chet	PLK4		ENST00000507249.1:c.17G>A;p.Gly6Glu	NA	/
NOA		chet	PLK4		ENST00000507249.1:c.943G>T;p.Gly315Cys	NA	/
NOA	NA	hem	TGIF2LY		ENST00000321217.4:c.534_535del;p.Leu179SerfsTer63	likely pathogenic	/
NOA	NA	chet	ZNF610		ENST00000601151.1:c.671A>G;p.Lys224Arg	NA	/
NOA	NA	chet	ZNF610		ENST00000601151.1:c.1240C>T;p.Arg414Cys	NA	/
NOA	NA	hom	CBX2		ENST00000310942.4:c.772C>T;p.His258Tyr	NA	/
NOA	MA	hom	TDRKH		ENST00000368827.6:c.1435-2A>G;-	likely pathogenic	/
NOA	MA	hom	TUBA3C		ENST00000400113.3:c.782C>T;p.Pro261Leu	NA	/
NOA	MA	hom	ZNF512B		ENST00000217130.3:c.2548G>T;p.Glu850Ter	NA	/
NOA	MA	hom	ME1		ENST00000543031.1:c.841del;p.His281MetfsTer6	NA	/
NOA	NA	hom	FANCM		ENST00000542564.2:c.5713C>T;p.Arg1905Ter	pathogenic	/
NOA	NA	hom	TOP2A		ENST00000423485.1:c.3589G>C;p.Gly1197Arg	NA	/
NOA	SCO	hom	INHBB		ENST00000295228.3:c.1079T>C;p.Met360Thr	likely pathogenic	/
NOA	NA	chet	VHL		ENST00000345392.2:c.3G>A;p.Met1?	NA	/
NOA	NA	chet	VHL		ENST00000345392.2:c.508A>C;p.Met170Leu	NA	/
NOA	NA	chet	ABHD1		ENST00000316470.4:c.96C>G;p.Tyr32Ter	NA	/
NOA	NA	chet	ABHD1		ENST00000316470.4:c.1115A>G;p.Tyr372Cys	NA	/
NOA	SCO	het	MYRF		NM_001127392.3:c.251C>T; p.Pro84Leu	VUS	/	Shi 2024
NOA	SCO	het	PKD1		NM_001009944.3:c.10636C>T; p.Arg3546Trp	VUS	/
NOA	/	het	SEMA3A		NM_006080.3:c.2200C>T; p.Arg734Trp	VUS	/
NOA	/	hemi	AR		NM_000044.6: c.1286C>A; p.Ala429Asp	Likely pathogenic	/	Lillepea 2024
NOA	Hypospermatogenesis withMA	hom	ASZ1		NM_130768.3: c.460A>G; p.Met154Val	likely pathogenic	/
NOA	/	Hemi	DCAF12L1		NM_178470.5: c.406_407del; p.Leu136Alafs*4	likely pathogenic	/
NOA	/	Hemi	DDX3Y		NM_004660.5: c.1230_1231del; p.Asn412Hisfs*13	likely pathogenic	/
NOA	SCO	het	DHX37		NM_032656.4: c.2698A>G; p.Asn900Asp	likely pathogenic	/
NOA	SCO	het	DHX37		NM_032656.4: c.2762A>G; p.Gln921Arg	likely pathogenic	/
NOA	/	Hemi	ESX1		NM_153448.4: c.1094C>G; p.Pro365Arg	likely pathogenic	/
NOA	/	hom	FANCM		NM_020937.4: c.1491dup; p.Gln498Thrfs*7	pathogenic	/
NOA	SCO	chet	FANCM		NM_020937.4: c.1491dup; p.Gln498Thrfs*8	pathogenic	/
			FANCM		NM_020937.4: c.4387-10A>G; p.?	pathogenic	/
NOA	/	hom	FANCM		NM_020937.4: c.5101C>T; p.Gln1701*	pathogenic	/
NOA	/	het	GATA4		NM_001308093.3: c.1078G>A; p.Glu360Lys	likely pathogenic	/
NOA	SCO	hom	M1AP		NM_001321739.2: c.676dup; p.Trp226Leufs*4	pathogenic	/
NOA	MA	Multiple heterozygous	MCMDC2		NM_173518.5: c.1363C>T; p.Gln455*	likely pathogenic	/
			MCMDC2		NM_173518.5: c.1767T>A; p.Tyr589*	likely pathogenic	/
NOA	/	hom	MCMDC2		NM_173518.5: c.1767T>A; p.Tyr589*	likely pathogenic	/
NOA	SCO	het	OTX2		NM_021728.4: c.425C>G; p.Pro142Arg	likely pathogenic	/
NOA	/	het	PROKR2		NM_144773.4: c.253C>T; p.Arg85Cys	pathogenic	/
NOA	SCO	het	SMCHD1		NM_015295.3: c.2656C>T; p.Arg886*	likely pathogenic	/
NOA	SCO	hom	TEX14		NM_031272.5: c.1003C>T; p.Arg335*	pathogenic	/
NOA	/	Hemi	TGIF2LY		NM_139214.3: c.534_535del; p.Leu179Serfs*63	likely pathogenic	/
NOA	Spermatogenic arrest	het	WT1		NM_024426.6: c.451T>G; p.Trp151Gly	likely pathogenic	/
NOA	/	het	DMRT1		NM_021951: c.204G>T; p.K68N	VUS	Negative	Muranishi 2024
NOA	/	het	PLK4		NM_014264: c.323T>C; p.F108S	VUS	Negative
NOA	/	het	SYCP2		NM_014258: c.188T>G; p.I63S	VUS	Negative
NOA	/	het	SYCP2		NM_014258: c.1526_1528del; p.R509del	VUS	Negative
NOA	/	Hemi	TEX11		NM_031276: c.925+1G>T	pathogenic	Negative
NOA	/	Hemi	USP26		NM_031907: c.1030C>T; p.R344W	VUS	Negative
NOA	/	het	SYCP3		NM_001177948: c.647T>C; p.M216T	VUS	Negative
NOA	/	Hemi	AR		NM_000044: c.167_168insGCA; p.L56_L57insQ	VUS	Negative
NOA	/	Hemi	AR		NM_000044: c.215_216insGCG; p.Q72_Q73insR	VUS	Negative
NOA	/	Hemi	AR		NM_000044: c.528C>A; p.S176R	VUS	Negative
NOA	/	Hemi	AR		NM_000044: c.1208C>T; p.A403V	VUS	Negative
NOA	/	het	CHD7		NM_017780: c.5815C>T; p.R1939W	VUS	Negative
NOA	/	het	CHD7		NM_017780: c.6745G>A; p.D2249N	VUS	Negative
NOA	/	het	KISS1R		NM_032551: c.316C>T; p.P106S	VUS	Negative
